# Supplementary material for: Transcriptomic and metabolomic analyses of three Dendranthema morifolium “Boju” varieties with different flower colors
Source: Front Plant Sci. 2026 Feb 12;16:1690517. doi: 10.3389/fpls.2025.1690517 (PMC12935939; doi:10.3389/fpls.2025.1690517)
Supplement: Supplementary file 5 [file Table1.xlsx]

## Sheet: Sheet1
Sample	RIN	RawReads(M)	CleanReads(M)	CleanBases(G)	Q30(%)	GC(%)
CH-1	9.7	51.85	48.06	6.78	94.29	42.98
CH-2	9.6	52.6	48.86	6.9	94.51	43.05
CH-3	9.4	53.43	49.34	6.95	94.1	42.92
FB-1	9.5	53.1	49.28	6.98	94.05	42.71
FB-2	9.6	48.96	46.27	6.66	94.45	42.93
FB-3	9.5	52.98	49.47	7.04	94.38	42.87
HB-1	9.6	52.22	48.62	6.89	94.27	42.97
HB-2	10	53.5	49.76	7.05	94.25	43.19
HB-3	9.8	47.93	44.77	6.37	94.32	42.6
